# Supplementary material for: Prevalence of Germline Pathogenic Variants in Cancer Predisposing Genes in Czech and Belgian Pancreatic Cancer Patients
Source: Cancers (Basel). 2021 Sep 2;13(17):4430. doi: 10.3390/cancers13174430 (PMC8431631; doi:10.3390/cancers13174430)
Supplement: Supplementary file 1 [file cancers-13-04430-s001.zip]

Archive with 6 entries (6 files):
- Supl_tables_zip_cancers/Suppl Table S1.xlsx
- Supl_tables_zip_cancers/Suppl Table S2.xlsx
- Supl_tables_zip_cancers/Suppl Table S3.xlsx
- Supl_tables_zip_cancers/Suppl Table S4.xlsx
- Supl_tables_zip_cancers/Suppl Table S5.xlsx
- Supl_tables_zip_cancers/Suppl Table S6.xlsx
