# Supplementary material for: Prevalence of Germline Pathogenic Variants in Cancer Predisposing Genes in Czech and Belgian Pancreatic Cancer Patients
Source: Cancers (Basel). 2021 Sep 2;13(17):4430. doi: 10.3390/cancers13174430 (PMC8431631; doi:10.3390/cancers13174430)
Supplement: Supplementary file 1 [file cancers-13-04430-s001.zip › Supl_tables_zip_cancers/Suppl Table S1.xlsx]

## Sheet: Blad1
Supplementary Table S1: Overlapping genes between both panels
Gene	ENST	Transcript
FANCL	ENST00000233741	NM_018062
MEN1	ENST00000312049	NM_130799
POLD1	ENST00000440232	NM_002691
RAD51	ENST00000267868	NM_002875
RAD51B	ENST00000487861	NM_002877
RAD51D	ENST00000345365	NM_002878
ABRAXAS1	ENST00000321945	NM_139076
APC	ENST00000257430	NM_000038
ATM	ENST00000278616	NM_000051
BAP1	ENST00000460680	NM_004656
BARD1	ENST00000260947	NM_000465
BLM	ENST00000355112	NM_000057
BMPR1A	ENST00000372037	NM_004329
BRCA1	ENST00000357654	NM_007294
BRCA2	ENST00000380152	NM_000059
BRIP1	ENST00000259008	NM_032043
BUB1B	ENST00000287598	NM_001211
CDH1	ENST00000261769	NM_004360
CDK4	ENST00000257904	NM_000075
CDKN2A	ENST00000304494	NM_000077
CHEK1	ENST00000438015	NM_001114122
CHEK2	ENST00000328354	NM_007194
ERCC4	ENST00000311895	NM_005236
FANCA	ENST00000389301	NM_000135
FANCB	ENST00000398334	NM_001018113
FANCC	ENST00000289081	NM_000136
FANCD2	ENST00000287647	NM_033084
FANCE	ENST00000229769	NM_021922
FANCF	ENST00000327470	NM_022725
FANCG	ENST00000378643	NM_004629
FANCI	ENST00000310775	NM_001113378
FANCM	ENST00000267430	NM_020937
HOXB13	ENST00000290295	NM_006361
MLH1	ENST00000231790	NM_000249
MRE11	ENST00000323929	NM_005591
MSH2	ENST00000233146	NM_000251
MSH3	ENST00000265081	NM_002439
MSH6	ENST00000234420	NM_000179
MUTYH	ENST00000450313	NM_001128425
NBN	ENST00000265433	NM_002485
PALB2	ENST00000261584	NM_024675
PMS2	ENST00000265849	NM_000535
POLE	ENST00000320574	NM_006231
PTEN	ENST00000371953	NM_000314
RAD50	ENST00000378823	NM_005732
RAD51C	ENST00000337432	NM_058216
RAD54L	ENST00000371975	NM_003579
RECQL	ENST00000444129	NM_002907
SLX4	ENST00000294008	NM_032444
SMAD4	ENST00000342988	NM_005359
STK11	ENST00000326873	NM_000455
TP53	ENST00000269305	NM_000546
XRCC2	ENST00000359321	NM_005431
