# Supplementary material for: Prevalence of Germline Pathogenic Variants in Cancer Predisposing Genes in Czech and Belgian Pancreatic Cancer Patients
Source: Cancers (Basel). 2021 Sep 2;13(17):4430. doi: 10.3390/cancers13174430 (PMC8431631; doi:10.3390/cancers13174430)
Supplement: Supplementary file 1 [file cancers-13-04430-s001.zip › Supl_tables_zip_cancers/Suppl Table S2.xlsx]

## Sheet: List1
Supplementary Table S2: List of 226 genes Czech CZECANCA panel
Genes	transcript ID	RefSeq match	chromosome
AIP	ENST00000279146	NM_003977	chr11
ALK	ENST00000389048	NM_004304	chr2
APC	ENST00000257430	NM_000038	chr5
APEX1	ENST00000216714	NM_001641	chr14
ATM	ENST00000675843	NM_000051	chr11
ATMIN	ENST00000299575	NM_015251	chr16
ATR	ENST00000350721	NM_001184	chr3
ATRIP	ENST00000320211	NM_130384	chr3
AURKA	ENST00000395911	NM_198433	chr20
AXIN1	ENST00000262320	NM_003502	chr16
BABAM1	ENST00000598188	NM_001033549	chr19
BAP1	ENST00000460680	NM_004656	chr3
BARD1	ENST00000260947	NM_000465	chr2
BLM	ENST00000355112	NM_000057	chr15
BMPR1A	ENST00000372037	NM_004329	chr10
BRAP	ENST00000419234	NM_006768	chr12
BRCA1	ENST00000357654	NM_007294	chr17
BRCA2	ENST00000380152	NM_000059	chr13
BRCC3	ENST00000369462	NM_024332	chrX
BRE	ENST00000344773	NM_004899	chr2
BRIP1	ENST00000259008	NM_032043	chr17
BUB1B	ENST00000287598	NM_001211	chr15
CASP8	ENST00000358485	NM_001080125	chr2
CCND1	ENST00000227507	NM_053056	chr11
CDC73	ENST00000367435	NM_024529	chr1
CDH1	ENST00000261769	NM_004360	chr16
CDK4	ENST00000257904	NM_000075	chr12
CDKN1B	ENST00000228872	NM_004064	chr12
CDKN1C	ENST00000430149	NM_000076	chr11
CDKN2A	ENST00000304494	NM_000077	chr9
CEBPA	ENST00000498907	NM_001287424	chr19
CEP57	ENST00000325542	NM_014679	chr11
CLSPN	ENST00000318121	NM_022111	chr1
CSNK1D	ENST00000314028	NM_001893	chr17
CSNK1E	ENST00000359867	NM_001894	chr22
CWF19L2	ENST00000282251	NM_152434	chr11
CYLD	ENST00000311559	NM_015247	chr16
DCLRE1C	ENST00000378278	NM_001033855	chr10
DDB2	ENST00000256996	NM_000107	chr11
DHFR	ENST00000439211	NM_000791	chr5
DICER1	ENST00000526495	NM_030621	chr14
DIS3L2	ENST00000325385	NM_152383	chr2
DMBT1	ENST00000368909	NM_007329	chr10
DMC1	ENST00000216024	NM_007068	chr22
DNAJC21	ENST00000382021	NM_194283	chr5
DPYD	ENST00000370192	NM_000110	chr1
EGFR	ENST00000275493	NM_005228	chr7
EMSY	ENST00000524767	NM_001300942	chr11
EPCAM	ENST00000263735	NM_002354	chr2
EPHX1	ENST00000366837	NM_000120	chr1
ERCC1	ENST00000300853	NM_001983	chr19
ERCC2	ENST00000391945	NM_000400	chr19
ERCC3	ENST00000285398	NM_000122	chr2
ERCC4	ENST00000311895	NM_005236	chr16
ERCC5	ENST00000652225	NM_000123	chr13
ERCC6	ENST00000355832	NM_000124	chr10
ESR1	ENST00000206249	NM_000125	chr6
ESR2	ENST00000341099	NM_001437	chr14
EXO1	ENST00000348581	NM_006027	chr1
EXT1	ENST00000378204	NM_000127	chr8
EXT2	ENST00000395673	NM_000401	chr11
EYA2	ENST00000327619	NM_005244	chr20
EZH2	ENST00000320356	NM_004456	chr7
FAAP24	ENST00000588258	NM_152266	chr19
FAM175A	ENST00000321945	NM_139076	chr4
FAM175B	ENST00000298492	NM_032182	chr10
FAN1	ENST00000362065	NM_014967	chr15
FANCA	ENST00000389301	NM_000135	chr16
FANCB	ENST00000650831	NM_001018113	chrX
FANCC	ENST00000289081	NM_000136	chr9
FANCD2	ENST00000287647	NM_033084	chr3
FANCE	ENST00000229769	NM_021922	chr6
FANCF	ENST00000327470	NM_022725	chr11
FANCG	ENST00000378643	NM_004629	chr9
FANCI	ENST00000310775	NM_001113378	chr15
FANCL	ENST00000402135	NM_001114636	chr2
FANCM	ENST00000267430	NM_020937	chr14
FBXW7	ENST00000603548	NM_033632	chr4
FH	ENST00000366560	NM_000143	chr1
FLCN	ENST00000285071	NM_144997	chr17
GADD45A	ENST00000370986	NM_001924	chr1
GATA2	ENST00000487848	NM_001145661	chr3
GPC3	ENST00000394299	NM_001164617	chrX
GRB7	ENST00000445327	NM_001242442	chr17
HELQ	ENST00000295488	NM_133636	chr4
HNF1A	ENST00000544413	NM_001306179	chr12
HOXB13	ENST00000290295	NM_006361	chr17
HRAS	ENST00000311189	NM_005343	chr11
HUS1	ENST00000258774	NM_004507	chr7
CHEK1	ENST00000438015	NM_001114122	chr11
CHEK2	ENST00000404276	NM_007194	chr22
KAT5	ENST00000341318	NM_182710	chr11
KCNJ5	ENST00000529694	NM_000890	chr11
KIT	ENST00000288135	NM_000222	chr4
LIG1	ENST00000263274	NM_000234	chr19
LIG3	ENST00000378526	NM_013975	chr17
LIG4	ENST00000611712	NM_002312	chr13
LMO1	ENST00000335790	NM_002315	chr11
LRIG1	ENST00000273261	NM_015541	chr3
MAX	ENST00000358664	NM_002382	chr14
MCPH1	ENST00000344683	NM_024596	chr8
MDC1	ENST00000376406	NM_014641	chr6
MDM2	ENST00000258149	NM_002392	chr12
MDM4	ENST00000367182	NM_002393	chr1
MEN1	ENST00000394374	NM_000244	chr11
MET	ENST00000318493	NM_001127500	chr7
MGMT	ENST00000651593	NM_002412	chr10
MLH1	ENST00000231790	NM_000249	chr3
MLH3	ENST00000355774	NM_001040108	chr14
MMP8	ENST00000236826	NM_002424	chr11
MPL	ENST00000372470	NM_005373	chr1
MRE11A	ENST00000323929	NM_005591	chr11
MSH2	ENST00000233146	NM_000251	chr2
MSH3	ENST00000265081	NM_002439	chr5
MSH5	ENST00000375755	NM_002441	chr6
MSH6	ENST00000234420	NM_000179	chr2
MSR1	ENST00000262101	NM_138715	chr8
MUS81	ENST00000308110	NM_025128	chr11
MUTYH	ENST00000672818	NM_001128425	chr1
NAT1	ENST00000307719	NM_000662	chr8
NBN	ENST00000265433	NM_002485	chr8
NCAM1	ENST00000619839	NM_001242607	chr11
NELFB	ENST00000343053	NM_015456	chr9
NF1	ENST00000358273	NM_001042492	chr17
NF2	ENST00000338641	NM_000268	chr22
NFKBIZ	ENST00000326172	NM_031419	chr3
NHEJ1	ENST00000356853	NM_024782	chr2
NSD1	ENST00000439151	NM_022455	chr5
OGG1	ENST00000344629	NM_002542	chr3
PALB2	ENST00000261584	NM_024675	chr16
PARP1	ENST00000366794	NM_001618	chr1
PCNA	ENST00000379160	NM_002592	chr20
PHB	ENST00000300408	NM_002634	chr17
PHOX2B	ENST00000226382	NM_003924	chr4
PIK3CG	ENST00000359195	NM_002649	chr7
PLA2G2A	ENST00000375111	NM_000300	chr1
PMS1	ENST00000441310	NM_000534	chr2
PMS2	ENST00000265849	NM_000535	chr7
POLB	ENST00000265421	NM_002690	chr8
POLD1	ENST00000595904	NM_001308632	chr19
POLE	ENST00000320574	NM_006231	chr12
PPM1D	ENST00000305921	NM_003620	chr17
PREX2	ENST00000288368	NM_024870	chr8
PRF1	ENST00000441259	NM_001083116	chr10
PRKAR1A	ENST00000358598	NM_212471	chr17
PRKDC	ENST00000314191	NM_006904	chr8
PTEN	ENST00000371953	NM_000314	chr10
PTCH1	ENST00000331920	NM_000264	chr9
PTTG2	ENST00000504686	NM_006607	chr4
RAD1	ENST00000382038	NM_002853	chr5
RAD17	ENST00000354868	NM_133338	chr5
RAD18	ENST00000264926	NM_020165	chr3
RAD23B	ENST00000358015	NM_002874	chr9
RAD50	ENST00000378823	NM_005732	chr5
RAD51	ENST00000645673	NM_133487	chr15
RAD51AP1	ENST00000228843	NM_001130862	chr12
RAD51B	ENST00000487270	NM_133509	chr14
RAD51C	ENST00000337432	NM_058216	chr17
RAD51D	ENST00000345365	NM_002878	chr17
RAD52	ENST00000358495	NM_134424	chr12
RAD54B	ENST00000336148	NM_012415	chr8
RAD54L	ENST00000371975	NM_003579	chr1
RAD9A	ENST00000307980	NM_004584	chr11
RB1	ENST00000267163	NM_000321	chr13
RBBP8	ENST00000327155	NM_002894	chr18
RECQL	ENST00000444129	NM_002907	chr12
RECQL4	ENST00000617875	NM_004260	chr8
RECQL5	ENST00000317905	NM_004259	chr17
RET	ENST00000355710	NM_020975	chr10
RFC1	ENST00000349703	NM_002913	chr4
RFC2	ENST00000055077	NM_181471	chr7
RFC4	ENST00000296273	NM_181573	chr3
RHBDF2	ENST00000313080	NM_024599	chr17
RNF146	ENST00000309649	NM_001242844	chr6
RNF168	ENST00000318037	NM_152617	chr3
RNF8	ENST00000373479	NM_003958	chr6
RPA1	ENST00000254719	NM_002945	chr17
RUNX1	ENST00000675419	NM_001754	chr21
SBDS	ENST00000246868	NM_016038	chr7
SDHA	ENST00000264932	NM_004168	chr5
SDHAF2	ENST00000301761	NM_017841	chr11
SDHB	ENST00000375499	NM_003000	chr1
SDHC	ENST00000367975	NM_003001	chr1
SDHD	ENST00000375549	NM_003002	chr11
SETBP1	ENST00000649279	NM_015559	chr18
SETX	ENST00000224140	NM_015046	chr9
SHPRH	ENST00000275233	NM_001042683	chr6
SLX4	ENST00000294008	NM_032444	chr16
SMAD4	ENST00000342988	NM_005359	chr18
SMARCA4	ENST00000646693	NM_001128849	chr19
SMARCB1	ENST00000644036	NM_003073	chr22
SMARCE1	ENST00000348513	NM_003079	chr17
STK11	ENST00000326873	NM_000455	chr19
SUFU	ENST00000369902	NM_016169	chr10
TCL1A	ENST00000402399	NM_021966	chr14
TELO2	ENST00000262319	NM_016111	chr16
TERF2	ENST00000254942	NM_005652	chr16
TERT	ENST00000310581	NM_198253	chr5
TLR2	ENST00000642700	NM_003264	chr4
TLR4	ENST00000355622	NM_138554	chr9
TMEM127	ENST00000258439	NM_017849	chr2
TOPBP1	ENST00000260810	NM_007027	chr3
TP53	ENST00000269305	NM_000546	chr17
TP53BP1	ENST00000382044	NM_001141980	chr15
TSC1	ENST00000298552	NM_000368	chr9
TSC2	ENST00000219476	NM_000548	chr16
TSHR	ENST00000298171	NM_000369	chr14
UBE2A	ENST00000371558	NM_003336	chrX
UBE2B	ENST00000265339	NM_003337	chr5
UBE2I	ENST00000397514	NM_003345	chr16
UBE2V2	ENST00000523111	NM_003350	chr8
UBE4B	ENST00000343090	NM_001105562	chr1
UIMC1	ENST00000511320	NM_001199297	chr5
VHL	ENST00000256474	NM_000551	chr3
WRN	ENST00000298139	NM_000553	chr8
WT1	ENST00000452863	NM_024426	chr11
XPA	ENST00000375128	NM_000380	chr9
XPC	ENST00000285021	NM_004628	chr3
XRCC1	ENST00000262887	NM_006297	chr19
XRCC2	ENST00000359321	NM_005431	chr7
XRCC3	ENST00000555055	NM_001100119	chr14
XRCC4	ENST00000338635	NM_022406	chr5
XRCC5	ENST00000392132	NM_021141	chr2
XRCC6	ENST00000360079	NM_001469	chr22
ZNF350	ENST00000243644	NM_021632	chr19
ZNF365	ENST00000395255	NM_199450	chr10

## Sheet: List2
NM_003977	ENST00000279146
NM_004304	ENST00000389048
NM_000038	ENST00000257430
NM_001641	ENST00000216714
NM_000051	ENST00000675843
NM_015251	ENST00000299575
NM_001184	ENST00000350721
NM_130384	ENST00000320211
NM_198433	ENST00000395911
NM_003502	ENST00000262320
NM_001033549	ENST00000598188
NM_004656	ENST00000460680
NM_000465	ENST00000260947
NM_000057	ENST00000355112
NM_004329	ENST00000372037
NM_006768	ENST00000419234
NM_007294	ENST00000357654
NM_000059	ENST00000380152
NM_024332	ENST00000369462
NM_004899	ENST00000344773
NM_032043	ENST00000259008
NM_001211	ENST00000287598
NM_001080125	ENST00000358485
NM_053056	ENST00000227507
NM_024529	ENST00000367435
NM_004360	ENST00000261769
NM_000075	ENST00000257904
NM_004064	ENST00000228872
NM_000076	ENST00000616138
	ENST00000430149
NM_000077	ENST00000304494
NM_001287424	ENST00000498907
NM_014679	ENST00000325542
NM_022111	ENST00000318121
NM_001893	ENST00000314028
NM_001894	ENST00000359867
NM_152434	ENST00000282251
NM_015247	ENST00000311559
NM_001033855	ENST00000378278
NM_000107	ENST00000256996
NM_000791	ENST00000439211
NM_030621	ENST00000526495
NM_152383	ENST00000325385
NM_007329	ENST00000368909
NM_007068	ENST00000216024
NM_194283	ENST00000382021
NM_000110	ENST00000370192
NM_005228	ENST00000275493
NM_001300942	ENST00000524767
NM_002354	ENST00000263735
NM_000120	ENST00000366837
NM_001983	ENST00000300853
NM_000400	ENST00000391945
NM_000122	ENST00000285398
NM_005236	ENST00000311895
NM_000123	ENST00000652225
NM_000124	ENST00000355832
NM_000125	ENST00000206249
NM_001437	ENST00000341099
NM_006027	ENST00000348581
NM_000127	ENST00000378204
NM_000401	ENST00000395673
NM_005244	ENST00000327619
NM_004456	ENST00000320356
NM_152266	ENST00000588258
NM_139076	ENST00000321945
NM_032182	ENST00000298492
NM_014967	ENST00000362065
	ENST00000621063
NM_000135	ENST00000389301
NM_001018113	ENST00000650831
NM_000136	ENST00000289081
NM_033084	ENST00000287647
NM_021922	ENST00000229769
NM_022725	ENST00000327470
NM_004629	ENST00000378643
NM_001113378	ENST00000310775
NM_001114636	ENST00000402135
NM_020937	ENST00000267430
NM_033632	ENST00000603548
NM_000143	ENST00000366560
NM_144997	ENST00000285071
NM_001924	ENST00000370986
NM_001145661	ENST00000487848
NM_001164617	ENST00000394299
NM_001242442	ENST00000445327
NM_133636	ENST00000295488
NM_001306179	ENST00000544413
NM_006361	ENST00000290295
NM_005343	ENST00000610977
	ENST00000311189
NM_004507	ENST00000258774
NM_001114122	ENST00000438015
NM_007194	ENST00000404276
NM_182710	ENST00000341318
NM_000890	ENST00000529694
NM_000222	ENST00000288135
NM_000234	ENST00000263274
NM_013975	ENST00000378526
NM_002312	ENST00000611712
NM_002315	ENST00000335790
NM_015541	ENST00000273261
NM_002382	ENST00000358664
NM_024596	ENST00000344683
NM_014641	ENST00000449153
	ENST00000420019
	ENST00000427406
	ENST00000383566
	ENST00000435664
	ENST00000420320
	ENST00000440369
	ENST00000376406
NM_002392	ENST00000258149
NM_002393	ENST00000367182
NM_000244	ENST00000394374
NM_001127500	ENST00000318493
NM_002412	ENST00000651593
NM_000249	ENST00000231790
NM_001040108	ENST00000355774
NM_002424	ENST00000236826
NM_005373	ENST00000372470
NM_005591	ENST00000323929
NM_000251	ENST00000233146
NM_002439	ENST00000265081
NM_002441	ENST00000454820
	ENST00000441401
	ENST00000457742
	ENST00000456839
	ENST00000414514
	ENST00000458058
	ENST00000412070
	ENST00000375755
NM_000179	ENST00000234420
NM_138715	ENST00000262101
NM_025128	ENST00000308110
NM_001128425	ENST00000672818
NM_000662	ENST00000307719
NM_002485	ENST00000265433
NM_001242607	ENST00000619839
NM_015456	ENST00000343053
NM_001042492	ENST00000358273
NM_000268	ENST00000338641
NM_031419	ENST00000326172
NM_024782	ENST00000356853
NM_022455	ENST00000439151
NM_002542	ENST00000344629
NM_024675	ENST00000261584
NM_001618	ENST00000366794
NM_002592	ENST00000379160
NM_002634	ENST00000300408
NM_003924	ENST00000226382
NM_002649	ENST00000359195
NM_000300	ENST00000375111
NM_000534	ENST00000441310
NM_000535	ENST00000265849
NM_002690	ENST00000265421
NM_001308632	ENST00000595904
NM_006231	ENST00000320574
NM_003620	ENST00000305921
NM_024870	ENST00000288368
NM_001083116	ENST00000441259
NM_212471	ENST00000358598
NM_006904	ENST00000314191
NM_000314	ENST00000645317
	ENST00000371953
NM_000264	ENST00000331920
NM_006607	ENST00000504686
NM_002853	ENST00000382038
NM_133338	ENST00000354868
	ENST00000610770
NM_020165	ENST00000264926
NM_002874	ENST00000358015
NM_005732	ENST00000378823
NM_133487	ENST00000645673
NM_001130862	ENST00000228843
NM_133509	ENST00000487270
NM_058216	ENST00000337432
NM_002878	ENST00000345365
NM_134424	ENST00000358495
NM_012415	ENST00000336148
NM_003579	ENST00000371975
NM_004584	ENST00000307980
NM_000321	ENST00000267163
NM_002894	ENST00000327155
NM_002907	ENST00000444129
NM_004260	ENST00000617875
NM_004259	ENST00000317905
NM_020975	ENST00000355710
NM_002913	ENST00000349703
NM_181471	ENST00000055077
NM_181573	ENST00000296273
NM_024599	ENST00000313080
NM_001242844	ENST00000309649
NM_152617	ENST00000318037
NM_003958	ENST00000373479
NM_002945	ENST00000254719
NM_001754	ENST00000675419
NM_016038	ENST00000246868
NM_004168	ENST00000264932
NM_017841	ENST00000301761
NM_003000	ENST00000375499
NM_003001	ENST00000367975
NM_003002	ENST00000375549
NM_015559	ENST00000649279
NM_015046	ENST00000224140
NM_001042683	ENST00000275233
NM_032444	ENST00000294008
NM_005359	ENST00000342988
NM_001128849	ENST00000646693
NM_003073	ENST00000644036
	ENST00000618915
NM_003079	ENST00000348513
NM_000455	ENST00000326873
NM_016169	ENST00000369902
NM_021966	ENST00000402399
NM_016111	ENST00000262319
NM_005652	ENST00000254942
NM_198253	ENST00000310581
NM_003264	ENST00000642700
NM_138554	ENST00000355622
NM_017849	ENST00000258439
NM_007027	ENST00000260810
NM_000546	ENST00000269305
NM_001141980	ENST00000382044
NM_000368	ENST00000298552
NM_000548	ENST00000219476
NM_000369	ENST00000298171
NM_003336	ENST00000371558
NM_003337	ENST00000265339
NM_003345	ENST00000397514
NM_003350	ENST00000523111
NM_001105562	ENST00000343090
NM_001199297	ENST00000511320
NM_000551	ENST00000256474
NM_000553	ENST00000298139
NM_024426	ENST00000452863
NM_000380	ENST00000375128
NM_004628	ENST00000285021
NM_006297	ENST00000262887
NM_005431	ENST00000359321
NM_001100119	ENST00000555055
NM_022406	ENST00000338635
NM_021141	ENST00000392132
NM_001469	ENST00000360079
NM_021632	ENST00000243644
NM_199450	ENST00000395255

## Sheet: List3
	browser	track
	NM_000110	chr1
	NM_000120	chr1
	NM_000143	chr1
	NM_000300	chr1
	NM_001048171	chr1
	NM_001048172	chr1
	NM_001048173	chr1
	NM_001048174	chr1
	NM_001105562	chr1
	NM_001128425	chr1
	NM_001136018	chr1
	NM_001142548	chr1
	NM_001160301	chr1
	NM_001161727	chr1
	NM_001161728	chr1
	NM_001161729	chr1
	NM_001190481	chr1
	NM_001199741	chr1
	NM_001199742	chr1
	NM_001204171	chr1
	NM_001204172	chr1
	NM_001278516	chr1
	NM_001278517	chr1
	NM_001278518	chr1
	NM_001278519	chr1
	NM_001291163	chr1
	NM_001293190	chr1
	NM_001293191	chr1
	NM_001293192	chr1
	NM_001293195	chr1
	NM_001293196	chr1
	NM_001618	chr1
	NM_001924	chr1
	NM_002393	chr1
	NM_003000	chr1
	NM_003579	chr1
	NM_003686	chr1
	NM_005373	chr1
	NM_006027	chr1
	NM_006048	chr1
	NM_012222	chr1
	NM_022111	chr1
	NM_024529	chr1
	NM_130398	chr1
	NM_000122	chr2
	NM_000179	chr2
	NM_000251	chr2
	NM_000465	chr2
	NM_000534	chr2
	NM_001080124	chr2
	NM_001080125	chr2
	NM_001114636	chr2
	NM_001128143	chr2
	NM_001128144	chr2
	NM_001193304	chr2
	NM_001228	chr2
	NM_001258281	chr2
	NM_001261840	chr2
	NM_001281492	chr2
	NM_001281493	chr2
	NM_001281494	chr2
	NM_001282543	chr2
	NM_001282545	chr2
	NM_001282548	chr2
	NM_001282549	chr2
	NM_001289408	chr2
	NM_001289409	chr2
	NM_001303416	chr2
	NM_001303418	chr2
	NM_002354	chr2
	NM_004304	chr2
	NM_004899	chr2
	NM_017849	chr2
	NM_018062	chr2
	NM_021141	chr2
	NM_024782	chr2
	NM_033355	chr2
	NM_033356	chr2
	NM_033358	chr2
	NM_199191	chr2
	NM_199192	chr2
	NM_199193	chr2
	NM_199194	chr2
	NR_104212	chr2
	NR_104215	chr2
	NR_104216	chr2
	NR_110332	chr2
	NR_111983	chr2
	NM_000249	chr3
	NM_000551	chr3
	NM_001005474	chr3
	NM_001018115	chr3
	NM_001145661	chr3
	NM_001145662	chr3
	NM_001167617	chr3
	NM_001167618	chr3
	NM_001167619	chr3
	NM_001184	chr3
	NM_001258271	chr3
	NM_001258273	chr3
	NM_001258274	chr3
	NM_001271022	chr3
	NM_001271023	chr3
	NM_002542	chr3
	NM_002916	chr3
	NM_004628	chr3
	NM_004656	chr3
	NM_007027	chr3
	NM_015541	chr3
	NM_016819	chr3
	NM_016820	chr3
	NM_016821	chr3
	NM_016826	chr3
	NM_016827	chr3
	NM_016828	chr3
	NM_016829	chr3
	NM_020165	chr3
	NM_031419	chr3
	NM_032166	chr3
	NM_032638	chr3
	NM_033084	chr3
	NM_130384	chr3
	NM_152617	chr3
	NM_181573	chr3
	NM_198156	chr3
	NR_027299	chr3
	NM_000222	chr4
	NM_001013415	chr4
	NM_001093772	chr4
	NM_001204747	chr4
	NM_001257069	chr4
	NM_001297755	chr4
	NM_001297756	chr4
	NM_001297757	chr4
	NM_001297758	chr4
	NM_001297759	chr4
	NM_002913	chr4
	NM_003264	chr4
	NM_003924	chr4
	NM_006607	chr4
	NM_018315	chr4
	NM_033632	chr4
	NM_133636	chr4
	NM_139076	chr4
	NR_123737	chr4
	NM_000038	chr5
	NM_000791	chr5
	NM_001012339	chr5
	NM_001127510	chr5
	NM_001127511	chr5
	NM_001193376	chr5
	NM_001199297	chr5
	NM_001199298	chr5
	NM_001278622	chr5
	NM_001290354	chr5
	NM_001290357	chr5
	NM_001317961	chr5
	NM_001318012	chr5
	NM_001318013	chr5
	NM_002439	chr5
	NM_002853	chr5
	NM_002873	chr5
	NM_003337	chr5
	NM_003401	chr5
	NM_005732	chr5
	NM_016290	chr5
	NM_022406	chr5
	NM_022455	chr5
	NM_022550	chr5
	NM_133338	chr5
	NM_133339	chr5
	NM_133340	chr5
	NM_133341	chr5
	NM_133342	chr5
	NM_133343	chr5
	NM_133344	chr5
	NM_172349	chr5
	NM_194283	chr5
	NM_198253	chr5
	NR_026591	chr5
	NR_110936	chr5
	NM_000125	chr6
	NM_001042683	chr6
	NM_001122740	chr6
	NM_001122741	chr6
	NM_001122742	chr6
	NM_001242844	chr6
	NM_001242845	chr6
	NM_001242846	chr6
	NM_001242847	chr6
	NM_001242848	chr6
	NM_001242849	chr6
	NM_001242850	chr6
	NM_001242851	chr6
	NM_001242852	chr6
	NM_001291230	chr6
	NM_001291241	chr6
	NM_002441	chr6
	NM_003958	chr6
	NM_014641	chr6
	NM_021922	chr6
	NM_025259	chr6
	NM_030963	chr6
	NM_172165	chr6
	NM_172166	chr6
	NM_173082	chr6
	NM_183078	chr6
	NR_046399	chr6
	NM_000245	chr7
	NM_001127500	chr7
	NM_001203247	chr7
	NM_001203248	chr7
	NM_001203249	chr7
	NM_001278791	chr7
	NM_001278792	chr7
	NM_001278793	chr7
	NM_001282426	chr7
	NM_001282427	chr7
	NM_002649	chr7
	NM_002914	chr7
	NM_004456	chr7
	NM_004507	chr7
	NM_005228	chr7
	NM_005431	chr7
	NM_152998	chr7
	NM_181471	chr7
	NM_201282	chr7
	NM_201283	chr7
	NM_201284	chr7
	NR_037917	chr7
	NM_000127	chr8
	NM_000553	chr8
	NM_000662	chr8
	NM_001024688	chr8
	NM_001081640	chr8
	NM_001160170	chr8
	NM_001160171	chr8
	NM_001160172	chr8
	NM_001160173	chr8
	NM_001160174	chr8
	NM_001160175	chr8
	NM_001160176	chr8
	NM_001160179	chr8
	NM_001172574	chr8
	NM_001172575	chr8
	NM_001205262	chr8
	NM_001205263	chr8
	NM_001291962	chr8
	NM_002445	chr8
	NM_002485	chr8
	NM_002690	chr8
	NM_003350	chr8
	NM_004260	chr8
	NM_006904	chr8
	NM_012415	chr8
	NM_024596	chr8
	NM_024870	chr8
	NM_025170	chr8
	NM_138715	chr8
	NM_138716	chr8
	NM_000077	chr9
	NM_000136	chr9
	NM_000264	chr9
	NM_000368	chr9
	NM_000380	chr9
	NM_001083602	chr9
	NM_001083603	chr9
	NM_001083604	chr9
	NM_001083605	chr9
	NM_001083606	chr9
	NM_001083607	chr9
	NM_001162426	chr9
	NM_001162427	chr9
	NM_001195132	chr9
	NM_001243743	chr9
	NM_001243744	chr9
	NM_001244713	chr9
	NM_001244724	chr9
	NM_002874	chr9
	NM_003266	chr9
	NM_004629	chr9
	NM_015046	chr9
	NM_015456	chr9
	NM_058195	chr9
	NM_058197	chr9
	NM_138554	chr9
	NM_138557	chr9
	NR_027302	chr9
	NM_001018055	chrX
	NM_001018113	chrX
	NM_001164617	chrX
	NM_001164618	chrX
	NM_001164619	chrX
	NM_001242640	chrX
	NM_001282161	chrX
	NM_003336	chrX
	NM_004484	chrX
	NM_024332	chrX
	NM_152633	chrX
	NM_181762	chrX
	NM_000124	chr10
	NM_000314	chr10
	NM_001033855	chr10
	NM_001033857	chr10
	NM_001033858	chr10
	NM_001083116	chr10
	NM_001178133	chr10
	NM_001289076	chr10
	NM_001289077	chr10
	NM_001289078	chr10
	NM_001289079	chr10
	NM_001304717	chr10
	NM_001304718	chr10
	NM_002412	chr10
	NM_004329	chr10
	NM_005041	chr10
	NM_014951	chr10
	NM_016169	chr10
	NM_020630	chr10
	NM_020975	chr10
	NM_022487	chr10
	NM_032182	chr10
	NM_199450	chr10
	NM_199451	chr10
	NM_199452	chr10
	NR_110297	chr10
	NM_000051	chr11
	NM_000076	chr11
	NM_000107	chr11
	NM_000244	chr11
	NM_000378	chr11
	NM_000401	chr11
	NM_000615	chr11
	NM_000890	chr11
	NM_001076682	chr11
	NM_001114121	chr11
	NM_001114122	chr11
	NM_001122630	chr11
	NM_001122631	chr11
	NM_001130442	chr11
	NM_001178083	chr11
	NM_001198551	chr11
	NM_001198552	chr11
	NM_001206833	chr11
	NM_001242607	chr11
	NM_001242608	chr11
	NM_001243224	chr11
	NM_001243776	chr11
	NM_001243777	chr11
	NM_001244846	chr11
	NM_001270428	chr11
	NM_001274	chr11
	NM_001300734	chr11
	NM_001300942	chr11
	NM_001300943	chr11
	NM_001300944	chr11
	NM_001302959	chr11
	NM_001302960	chr11
	NM_001304441	chr11
	NM_001304442	chr11
	NM_002315	chr11
	NM_002424	chr11
	NM_003977	chr11
	NM_004584	chr11
	NM_005343	chr11
	NM_005590	chr11
	NM_005591	chr11
	NM_006388	chr11
	NM_014679	chr11
	NM_017841	chr11
	NM_020193	chr11
	NM_022725	chr11
	NM_024424	chr11
	NM_024426	chr11
	NM_025128	chr11
	NM_053056	chr11
	NM_130799	chr11
	NM_130800	chr11
	NM_130801	chr11
	NM_130802	chr11
	NM_130803	chr11
	NM_130804	chr11
	NM_152434	chr11
	NM_176795	chr11
	NM_181351	chr11
	NM_182709	chr11
	NM_182710	chr11
	NM_207122	chr11
	NR_045204	chr11
	NR_045205	chr11
	NR_073006	chr11
	NM_000075	chr12
	NM_000545	chr12
	NM_001130862	chr12
	NM_001145337	chr12
	NM_001145339	chr12
	NM_001145340	chr12
	NM_001278462	chr12
	NM_001297419	chr12
	NM_001297420	chr12
	NM_001297421	chr12
	NM_001297422	chr12
	NM_001306179	chr12
	NM_002392	chr12
	NM_002907	chr12
	NM_004064	chr12
	NM_006231	chr12
	NM_006479	chr12
	NM_006768	chr12
	NM_032941	chr12
	NM_134424	chr12
	NR_123713	chr12
	NM_000059	chr13
	NM_000321	chr13
	NM_000123	chr13
	NM_001098268	chr13
	NM_002312	chr13
	NM_206937	chr13
	NM_000369	chr14
	NM_001018036	chr14
	NM_001040108	chr14
	NM_001040275	chr14
	NM_001098725	chr14
	NM_001100118	chr14
	NM_001100119	chr14
	NM_001142626	chr14
	NM_001195573	chr14
	NM_001214902	chr14
	NM_001244249	chr14
	NM_001271068	chr14
	NM_001271069	chr14
	NM_001271282	chr14
	NM_001271876	chr14
	NM_001271877	chr14
	NM_001291628	chr14
	NM_001291712	chr14
	NM_001291723	chr14
	NM_001308133	chr14
	NM_001308134	chr14
	NM_001437	chr14
	NM_001641	chr14
	NM_002382	chr14
	NM_002877	chr14
	NM_005432	chr14
	NM_014381	chr14
	NM_020937	chr14
	NM_021966	chr14
	NM_030621	chr14
	NM_080648	chr14
	NM_080649	chr14
	NM_133509	chr14
	NM_133510	chr14
	NM_145112	chr14
	NM_145113	chr14
	NM_145114	chr14
	NM_177438	chr14
	NM_197957	chr14
	NR_049726	chr14
	NR_073137	chr14
	NR_073138	chr14
	NR_073496	chr14
	NR_073497	chr14
	NM_000057	chr15
	NM_001113378	chr15
	NM_001141979	chr15
	NM_001141980	chr15
	NM_001146094	chr15
	NM_001146095	chr15
	NM_001146096	chr15
	NM_001164269	chr15
	NM_001164270	chr15
	NM_001211	chr15
	NM_001287246	chr15
	NM_001287247	chr15
	NM_001287248	chr15
	NM_002875	chr15
	NM_005657	chr15
	NM_014967	chr15
	NM_018193	chr15
	NM_133487	chr15
	NM_000135	chr16
	NM_000548	chr16
	NM_001018112	chr16
	NM_001042355	chr16
	NM_001042412	chr16
	NM_001077183	chr16
	NM_001114382	chr16
	NM_001286167	chr16
	NM_001300728	chr16
	NM_001317184	chr16
	NM_001317185	chr16
	NM_001317186	chr16
	NM_003345	chr16
	NM_003502	chr16
	NM_004360	chr16
	NM_005236	chr16
	NM_005652	chr16
	NM_015247	chr16
	NM_015251	chr16
	NM_016111	chr16
	NM_024675	chr16
	NM_032444	chr16
	NM_181050	chr16
	NM_194259	chr16
	NM_194260	chr16
	NM_194261	chr16
	NM_000267	chr17
	NM_000546	chr17
	NM_001003715	chr17
	NM_001003716	chr17
	NM_001005498	chr17
	NM_001030002	chr17
	NM_001042492	chr17
	NM_001126112	chr17
	NM_001126113	chr17
	NM_001126114	chr17
	NM_001126115	chr17
	NM_001126116	chr17
	NM_001126117	chr17
	NM_001126118	chr17
	NM_001128147	chr17
	NM_001142571	chr17
	NM_001242442	chr17
	NM_001242443	chr17
	NM_001276289	chr17
	NM_001276290	chr17
	NM_001276695	chr17
	NM_001276696	chr17
	NM_001276697	chr17
	NM_001276698	chr17
	NM_001276699	chr17
	NM_001276760	chr17
	NM_001276761	chr17
	NM_001278433	chr17
	NM_001281496	chr17
	NM_001281497	chr17
	NM_001281715	chr17
	NM_001893	chr17
	NM_002311	chr17
	NM_002634	chr17
	NM_002734	chr17
	NM_002876	chr17
	NM_002878	chr17
	NM_002945	chr17
	NM_003079	chr17
	NM_003620	chr17
	NM_004259	chr17
	NM_005310	chr17
	NM_006361	chr17
	NM_007294	chr17
	NM_007297	chr17
	NM_007298	chr17
	NM_007299	chr17
	NM_007300	chr17
	NM_013975	chr17
	NM_024599	chr17
	NM_032043	chr17
	NM_058216	chr17
	NM_133629	chr17
	NM_139062	chr17
	NM_144606	chr17
	NM_144997	chr17
	NM_212471	chr17
	NM_212472	chr17
	NR_027676	chr17
	NR_037711	chr17
	NR_037712	chr17
	NR_103872	chr17
	NR_103873	chr17
	NR_110578	chr17
	NM_203291	chr18
	NM_002894	chr18
	NM_203292	chr18
	NM_001130110	chr18
	NM_015559	chr18
	NM_005359	chr18
	NM_000234	chr19
	NM_000400	chr19
	NM_000455	chr19
	NM_001033549	chr19
	NM_001128844	chr19
	NM_001128845	chr19
	NM_001128846	chr19
	NM_001128847	chr19
	NM_001128848	chr19
	NM_001128849	chr19
	NM_001130867	chr19
	NM_001166049	chr19
	NM_001256849	chr19
	NM_001285829	chr19
	NM_001287424	chr19
	NM_001287435	chr19
	NM_001288756	chr19
	NM_001288757	chr19
	NM_001289063	chr19
	NM_001289064	chr19
	NM_001300978	chr19
	NM_001308632	chr19
	NM_001983	chr19
	NM_002691	chr19
	NM_003072	chr19
	NM_004364	chr19
	NM_006297	chr19
	NM_014173	chr19
	NM_021632	chr19
	NM_152266	chr19
	NM_202001	chr19
	NR_046402	chr19
	NR_110296	chr19
	NM_002592	chr20
	NM_003600	chr20
	NM_005244	chr20
	NM_172110	chr20
	NM_182649	chr20
	NM_198433	chr20
	NM_198434	chr20
	NM_198435	chr20
	NM_198436	chr20
	NM_198437	chr20
	NM_001754	chr21
	NM_001001890	chr21
	NM_001122607	chr21
	NM_007194	chr22
	NM_145862	chr22
	NM_001257387	chr22
	NM_001005735	chr22
	NM_181829	chr22
	NM_181828	chr22
	NM_181825	chr22
	NM_181833	chr22
	NM_181832	chr22
	NM_181831	chr22
	NM_181830	chr22
	NM_000268	chr22
	NM_016418	chr22
	NM_007068	chr22
	NM_001278208	chr22
	NM_001317946	chr22
	NM_001007468	chr22
	NM_003073	chr22
	NM_001894	chr22
	NM_152221	chr22
	NR_103474	chr22
	NM_001469	chr22
	NM_001288978	chr22
	NM_001288977	chr22
	NM_001288976	chr22
	NM_014641	chr6_apd_hap1
	NM_025259	chr6_apd_hap1
	NM_002441	chr6_apd_hap1
	NM_172165	chr6_apd_hap1
	NM_172166	chr6_apd_hap1
	NM_014641	chr6_cox_hap2
	NM_025259	chr6_cox_hap2
	NM_002441	chr6_cox_hap2
	NM_172165	chr6_cox_hap2
	NM_172166	chr6_cox_hap2
	NM_014641	chr6_dbb_hap3
	NM_172166	chr6_dbb_hap3
	NM_002441	chr6_dbb_hap3
	NM_025259	chr6_dbb_hap3
	NM_172165	chr6_dbb_hap3
	NM_014641	chr6_mcf_hap5
	NM_025259	chr6_mcf_hap5
	NM_172165	chr6_mcf_hap5
	NM_002441	chr6_mcf_hap5
	NM_172166	chr6_mcf_hap5
	NM_014641	chr6_qbl_hap6
	NM_025259	chr6_qbl_hap6
	NM_172166	chr6_qbl_hap6
	NM_172165	chr6_qbl_hap6
	NM_002441	chr6_qbl_hap6
	NM_014641	chr6_mann_hap4
	NM_002441	chr6_mann_hap4
	NM_025259	chr6_mann_hap4
	NM_172165	chr6_mann_hap4
	NM_172166	chr6_mann_hap4
	NM_014641	chr6_ssto_hap7
	NM_025259	chr6_ssto_hap7
	NM_172166	chr6_ssto_hap7
	NM_172165	chr6_ssto_hap7
	NM_002441	chr6_ssto_hap7
