# Supplementary material for: Prevalence of Germline Pathogenic Variants in Cancer Predisposing Genes in Czech and Belgian Pancreatic Cancer Patients
Source: Cancers (Basel). 2021 Sep 2;13(17):4430. doi: 10.3390/cancers13174430 (PMC8431631; doi:10.3390/cancers13174430)
Supplement: Supplementary file 1 [file cancers-13-04430-s001.zip › Supl_tables_zip_cancers/Suppl Table S3.xlsx]

## Sheet: Blad1
Supplementary Table S3: List of 66 targeted genes in Belgian SeqCAP panel
Genes	transcript ID	RefSeq match	chromosome
ABRAXAS1	ENST00000321945	NM_139076	4
APC	ENST00000257430	NM_000038	5
ATM	ENST00000278616	NM_000051	11
BAP1	ENST00000460680	NM_004656	3
BARD1	ENST00000260947	NM_000465	2
BLM	ENST00000355112	NM_000057	15
BMPR1A	ENST00000372037	NM_004329	14
BRCA1	ENST00000357654	NM_007294	17
BRCA2	ENST00000380152	NM_000059	13
BRIP1	ENST00000259008	NM_032043	17
BUB1B	ENST00000287598	NM_001211	15
BUB3	ENST00000368865	NM_004725	10
CDH1	ENST00000261769	NM_004360	16
CDK12	ENST00000447079	NM_016507	17
CDK4	ENST00000257904	NM_000075	12
CDKN2A	ENST00000304494	NM_000077	9
CHEK1	ENST00000438015	NM_001114122	11
CHEK2	ENST00000328354	NM_007194	22
ERCC4	ENST00000311895	NM_005236	16
FANCA	ENST00000389301	NM_000135	16
FANCB	ENST00000398334	NM_001018113	X
FANCC	ENST00000289081	NM_000136	9
FANCD2	ENST00000287647	NM_033084	3
FANCE	ENST00000229769	NM_021922	6
FANCF	ENST00000327470	NM_022725	11
FANCG	ENST00000378643	NM_004629	9
FANCI	ENST00000310775	NM_001113378	15
FANCL	ENST00000233741	NM_018062	2
FANCM	ENST00000267430	NM_020937	14
GREM1	ENST00000622074	NM_001191322	15
HOXB13	ENST00000290295	NM_006361	17
MAD2L2	ENST00000376692	NM_006341	1
MEN1	ENST00000312049	NM_130799	11
MITF	ENST00000394351	NM_000248	6
MLH1	ENST00000231790	NM_000249	3
MRE11	ENST00000323929	NM_005591	11
MSH2	ENST00000233146	NM_000251	2
MSH3	ENST00000265081	NM_002439	5
MSH6	ENST00000234420	NM_000179	2
MUTYH	ENST00000450313	NM_001128425	1
NBN	ENST00000265433	NM_002485	8
NTHL1	ENST00000219066	NM_002528	16
PALB2	ENST00000261584	NM_024675	16
PALLD	ENST00000261509	NM_016081	4
PMS2	ENST00000265849	NM_000535	7
POLD1	ENST00000440232	NM_002691	19
POLE	ENST00000320574	NM_006231	12
POT1	ENST00000357628	NM_015450	7
PPP2R2A	ENST00000315985	NM_014225	8
PRSS1	ENST00000311737	NM_002769	7
PTEN	ENST00000371953	NM_000314	10
RAD50	ENST00000378823	NM_005732	5
RAD51	ENST00000267868	NM_002875	15
RAD51B	ENST00000487861	NM_002877	14
RAD51C	ENST00000337432	NM_058216	17
RAD51D	ENST00000345365	NM_002878	17
RAD54L	ENST00000371975	NM_003579	1
RECQL	ENST00000444129	NM_002907	12
RFWD3	ENST00000361070	NM_018124	16
SLX4	ENST00000294008	NM_032444	16
SMAD4	ENST00000342988	NM_005359	18
SPINK1	ENST00000296695	NM_003122	5
STK11	ENST00000326873	NM_000455	19
TP53	ENST00000269305	NM_000546	17
UBE2T	ENST00000367274	NM_014176	1
XRCC2	ENST00000359321	NM_005431	7
