# Supplementary material for: Prevalence of Germline Pathogenic Variants in Cancer Predisposing Genes in Czech and Belgian Pancreatic Cancer Patients
Source: Cancers (Basel). 2021 Sep 2;13(17):4430. doi: 10.3390/cancers13174430 (PMC8431631; doi:10.3390/cancers13174430)
Supplement: Supplementary file 1 [file cancers-13-04430-s001.zip › Supl_tables_zip_cancers/Suppl Table S4.xlsx]

## Sheet: Blad1
Supplementary Table S4: List of all the (likely) pathogenic variants in PDAC patients
Gene	HGVS c.notation	HGVS p.notation	PDAC_BEL	PDAC_CZE	PDAC_all
ATM	c.1564_1565del	p.Glu522IlefsTer43	1	0	1
ATM	c.1661del	p.Thr554ArgfsTer2	2	0	2
ATM	c.3756_3757dup	p.Lys1253IlefsTer4	1	0	1
ATM	c.6095G>A	p.Arg2032Lys	0	1	1
ATM	c.6096-9_6096-5del	.	0	1	1
ATM	c.7327C>T	p.Arg2443Ter	0	1	1
ATM	c.8494C>T	p.Arg2832Cys	1	0	1
BRCA1	c.212+3A>G	.	1	0	1
BRCA1	c.2263G>T	p.Glu755Ter	0	1	1
BRCA1	c.2411_2412del	p.Gln804LeufsTer5	0	1	1
BRCA1	c.3607C>T	p.Arg1203Ter	1	0	1
BRCA1	c.3770_3771del	p.Glu1257GlyfsTer9	0	1	1
BRCA2	c.1813dup	p.Ile605AsnfsTer11	0	1	1
BRCA2	c.1989del	p.Phe663LeufsTer5	0	1	1
BRCA2	c.3545_3546del	p.Phe1182Ter	0	1	1
BRCA2	c.475G>A	p.Val159Met	0	1	1
BRCA2	c.4935del	p.Glu1646LysfsTer24	1	0	1
BRCA2	c.5073dup	p.Trp1692MetfsTer3	0	1	1
BRCA2	c.6275_6276del	p.Leu2092ProfsTer7	2	0	2
BRCA2	c.7415dup	p.Cys2473ValfsTer2	0	1	1
BRCA2	c.7480C>T	p.Arg2494Ter	0	1	1
BRCA2	c.8167G>C	p.Asp2723His	0	1	1
BRCA2	c.8755-1G>A	.	0	1	1
BRIP1	c.1328_1334del	p.Cys443SerfsTer5	0	1	1
BRIP1	c.2684_2687del	p.Ser895Ter	0	1	1
CDKN2A	c.212A>T	p.Asn71Ile	1	0	1
CHEK2	c.1100del	p.Thr367MetfsTer15	3	2	5
CHEK2	c.846+4_846+7del	.	0	1	1
CHEK2	c.909-2028_1095+330del5395	p.Met304Leufs (deletion of exons 9-10)	0	1	1
CHEK2	c.917G>C	p.Gly306Ala	0	1	1
ERCC4	c.2395C>T	p.Arg799Trp	0	4	4
FANCE	c.929dup	p.Val311SerfsTer2	1	1	2
FANCG	c.778-2A>C	.	0	1	1
FANCM	c.5791C>T	p.Arg1931Ter	1	0	1
HOXB13	c.251G>A	p.Gly84Glu	0	1	1
MLH1	c.(?_-198)_(*193_?)del	.	1	0	1
MLH1	c.116+5G>A	.	1	0	1
MLH1	c.882C>T	p.Leu294=	1	0	1
MSH6	c.2677_2678del	p.Leu893AlafsTer6	1	0	1
NBN	c.657_661del	p.Lys219AsnfsTer16	0	3	3
PALB2	c.509_510del	p.Arg170IlefsTer14	0	2	2
PMS2	c.137G>T	p.Ser46Ile	1	0	1
PMS2	c.1840A>T	p.Lys614Ter	1	0	1
POLD1	c.3148del	p.Arg1050AlafsTer74	0	1	1
POLE	c.1231G>A	p.Val411Met	1	0	1
SLX4	c.4381_4391del	p.Ala1461ProfsTer2	1	0	1
TP53	c.528C>A	p.Cys176Ter	1	0	1
TP53	c.542G>A	p.Arg181His	0	1	1
