# Supplementary material for: Prevalence of Germline Pathogenic Variants in Cancer Predisposing Genes in Czech and Belgian Pancreatic Cancer Patients
Source: Cancers (Basel). 2021 Sep 2;13(17):4430. doi: 10.3390/cancers13174430 (PMC8431631; doi:10.3390/cancers13174430)
Supplement: Supplementary file 1 [file cancers-13-04430-s001.zip › Supl_tables_zip_cancers/Suppl Table S5.xlsx]

## Sheet: Blad1
Supplementary Table S5: Comparison of pathogenic variant frequencies between PDAC cases (BEL + CZE) and control data
		All PDAC cases			NFE gnomAD controls			Association testing				Belgian cases			Belgian controls			Association testing				Czech cases			Czech controls			Association testing
PDAC gene	Target	Mut	WT	(%)	Mut	WT	(%)	OR	95% CI	Fisher_p	significance after Bonferroni correction	Mut	WT	(%)	Mut	WT	(%)	OR	95% CI	Fisher_p	adjusted_p**	Mut	WT	(%)	Mut	WT	(%)	OR	95% CI	Fisher_p	adjusted_p**
Y	BRCA2	12	286	4.02685	199	55583	0.356746	11.72	6.42-21.38	2e-09	*	3	69	4.16667	15	2470	0.603622	7.14	1.73-23.91	0.01289		9	217	3.9823	5	772	0.643501	6.388	2.096-19.882	0.001	*
Y	ATM	8	290	2.68456	277	55943	0.492707	5.57	2.54-11.27	0.0002	*	5	67	6.94444	7	2478	0.28169	26.27	7.94-88.37	1e-05	*	3	223	1.32743	3	774	0.3861	3.465	0.623-19.284	0.132
Y	MLH1	3	295	1.00671	27	56595	0.0476846	21.31	5.46-69.62	0.0005	*	3	69	4.16667	1	2484	0.0402414	107.04	11.63-2789.76	8e-05	*
Y	BRCA1	5	293	1.67785	159	56568	0.28029	6.07	2.35-14.66	0.0018	*	2	70	2.77778	5	2480	0.201207	14.12	1.96-69.41	0.01498		3	223	1.32743	1	776	0.1287	10.406	1.142-269.948	0.038
	CHEK2	8	290	2.68456	451	55933	0.799872	3.42	1.57-6.85	0.0032		3	69	4.16667	11	2474	0.442656	9.75	2.28-37.86	0.00624		5	221	2.21239	1	775	0.128866	17.494	2.415-409.457	0.003	*
Y	TP53	2	296	0.671141	23	56700	0.0405479	16.65	2.79-66.79	0.0075		1	71	1.38889	1	2484	0.0402414	34.75	0.9-1347.03	0.05553
	ERCC4	4	294	1.34228	147	56566	0.2592	5.24	1.76-13.71	0.0084												4	222	1.76991	5	772	0.643501	2.778	0.7-10.43	0.122
	NBN	3	295	1.00671	92	56594	0.162298	6.26	1.67-18.84	0.0138												3	223	1.32743	3	774	0.3861	3.465	0.623-19.284	0.132
	FANCE	2	296	0.671141	44	55506	0.0792079	8.52	1.46-33.29	0.0252		1	71	1.38889	2	2483	0.0804829	17.41	0.59-224.69	0.08215
	BRIP1	2	296	0.671141	93	56591	0.164067	4.11	0.72-15.11	0.0887
Y	CDKN2A	1	297	0.33557	14	45269	0.0309167	10.89	0.52-65.31	0.0937
	FANCG	1	297	0.33557	77	55557	0.138405	2.43	0.12-13.92	0.341
	FANCM	1	297	0.33557	327	56373	0.57672	0.58	0.03-3.44	1		1	71	1.38889	10	2475	0.402414	3.48	0.16-24.77	0.27007
	HOXB13	1	297	0.33557	278	56098	0.493118	0.68	0.03-3.74	1
Y	MSH6	1	297	0.33557	55	56242	0.0976961	3.44	0.17-20.19	0.2561		1	71	1.38889	2	2483	0.0804829	17.41	0.59-224.69	0.0821489
Y	PALB2	2	296	0.671141	102	56638	0.179767	3.75	0.66-13.73	0.1031												2	224	0.884956	2	775	0.2574	3.454	0.372-32.092	0.221
Y	PMS2	2	296	0.671141	73	54781	0.133081	5.07	0.88-18.91	0.0624		2	70	2.77778	4	2481	0.160966	17.65	2.33-96.39	0.0109
	POLD1	1	297	0.33557	26	53320	0.0487384	6.9	0.34-40.22	0.1397
	POLE	1	297	0.33557	63	55661	0.113057	2.97	0.15-17.27	0.2893		1	71	1.38889	1	2484	0.0402414	34.75	0.9-1347.03	0.05553
	SLX4	1	297	0.33557	80	56352	0.141764	2.37	0.12-13.56	0.3475		1	71	1.38889	6	2479	0.241449	5.81	0.25-42.89	0.18141
