# Supplementary material for: Prevalence of Germline Pathogenic Variants in Cancer Predisposing Genes in Czech and Belgian Pancreatic Cancer Patients
Source: Cancers (Basel). 2021 Sep 2;13(17):4430. doi: 10.3390/cancers13174430 (PMC8431631; doi:10.3390/cancers13174430)
Supplement: Supplementary file 1 [file cancers-13-04430-s001.zip › Supl_tables_zip_cancers/Suppl Table S6.xlsx]

## Sheet: Blad1
Supplementary Table S6: Baseline characteristics comparing mutation carriers (in HR and non-HR genes) collectively and separately with mutation non-carriers.
		Czech PDAC patients				p-value
		WT	mut carriers	HR	non-HR gene	wt (Ref)	wt (Ref)	wt (Ref)	HR
		(N=192)	(N=31)	gene (N=22)	(N=9)	vs.	vs.	vs.	vs.
						mut carriers	HR	non-HR	non-HR
PDAC site	caput	134 (72.4%)	17 (56.7%)	16 (76.2%)	1 (11.1%)	0.07	0.28	0.0005	0.0018
	corpus	30 (16.2%)	5 (16.7%)	1 (4.8%)	4 (44.4%)
	cauda	21 (11.4%)	8 (26.7%)	4 (19.0%)	4 (44.4%)
	known (n)	185	30	21	9
	unkown (n)	7	1	1	0
pT	1	2 (1.2%)	1 (3.7%)	0 (0.0%)	1 (12.5%)	0.3	0.62	0.19	0.54
	2	27 (16.2%)	7 (26.0%)	5 (26.3%)	2 (25.0%)
	3	58 (34.7%)	7 (26.0%)	5 (26.3%)	2 (25.0%)
	4	80 (47.9%)	12 (44.4%)	9 (47.4%)	3 (37.5%)
	known (n)	167	27	19	8
	unkown (n)	25	4	3	1
pN	0	83 (50.0%)	15 (55.6%)	11 (57.9%)	4 (50.0%)	0.73	0.67	1	1
	1	82 (49.4%)	12 (44.4%)	8 (42.1%)	4 (50.0%)
	2	1 (0.6%)	0 (0.0%)	0 (0.0%)	0 (0.0%)
	known (n)	166	27	19	8
	unkown (n)	26	4	3	1
pM	0	109 (58.6%)	12 (40.0%)	9 (42.9%)	3 (33.3%)	0.07	0.24	0.17	0.7
	1	77 (41.4%)	18 (60.0%)	12 (57.1%)	6 (66.7%)
	known (n)	186	30	21	9
	unkown (n)	6	1	1	0
stage	IA	2 (1.1%)	0 (0.0%)	0 (0.0%)	0 (0.0%)	0.28	0.24	0.79	1
	IB	6 (3.2%)	2 (6.7%)	2 (9.5%)	0 (0.0%)
	IIA	12 (6.4%)	2 (6.7%)	2 (9.5%)	0 (0.0%)
	IIB	36 (19.4%)	3 (10.0%)	2 (9.5%)	1 (11.1%)
	III	53 (28.5%)	5 (16.7%)	3 (14.3%)	2 (22.2%)
	IV	77 (41.4%)	18 (60.0%)	12 (57.1%)	6 (66.7%)
	known (n)	186	30	21	9
	unkown (n)	6	1	1	0
progression	localized	56 (30.1%)	7 (23.3%)	6 (28.6%)	1 (11.1%)	0.16	0.3	0.28	0.63
	locally-advanced	53 (28.5%)	5 (16.7%)	3 (14.3%)	2 (22.2%)
	metastatic	77 (41.4%)	18 (60.0%)	12 (57.1%)	6 (66.7%)
	known (n)	186	30	21	9
	unkown (n)	6	1	1	0
grade	1	9 (9.0%)	3 (17.6%)	2 (16.7%)	1 (20.0%)	0.38	0.61	0.22	0.8
	2	41 (41.0%)	8 (47.1%)	5 (41.7%)	3 (60.0%)
	3	50 (50.0%)	6 (35.3%)	5 (41.7%)	1 (20.0%)
	known (n)	100	17	12	5
	unkown (n)	92	14	10	4
surgery	yes	60 (31.9%)	8 (26.7%)	7 (33.3%)	1 (11.1%)	0.67	1	0.28	0.37
	no	128 (68.1%)	22 (73.3%)	14 (66.7%)	8 (88.9%)
	known (n)	188	30	21	9
	unkown (n)	4	1	1	0
gender	F	89 (46.4%)	17 (54.8%)	12 (54.5%)	5 (55.6%)	0.44	0.51	0.74	1
	M	103 (53.6%)	14 (45.2%)	10 (45.5%)	4 (44.4%)
	known (n)	192	31	22	9
	unkown (n)	0	0	0	0
age	mean (SD)	63.22 (9.22)	62.64 (9.41)	63.0 (9.85)	61.73 (8.73)	0.5	0.77	0.4	0.65
